# Supplementary material for: Differences in the incidence of postoperative pneumonia after percutaneous endoscopic gastrostomy between liquid and semi-solid nutrient administration
Source: Eur J Clin Nutr. 2019 Jan 4;73(2):250–7. doi: 10.1038/s41430-018-0380-y (PMC6368559; doi:10.1038/s41430-018-0380-y)
Supplement: Supplementary file 2 — Supplementary Table 2 [file 41430_2018_380_MOESM2_ESM.xlsx]

## Sheet: Gastric_fistula_study_dataset
ID	Age	PEG date	PNI	Period	Sex	Underlying disease (1. Cerebrovascular disease 2. Dementia 3. Parkinson's disease 4. Other)	PEG method	Gastroesophageal reflux	Form of nutrient	Postoperative pneumonia	Peristomal leakage	Peristomal infection	Postoperative 30-day mortality
1	76	19990312	48.7	1	Female	Dementia	Pull method	Without	Liquid	Without	Without	Without	Without
2	78	19990609	43	1	Female	Cerebrovascular disease	Pull method	With	Liquid	Without	Without	With	Without
3	82	19991014	38.2	1	Female	Dementia	Pull method	With	Liquid	With	With	Without	Without
4	87	19990729	39.2	1	Female	Dementia	Pull method	Without	Liquid	Without	Without	Without	With
5	82	20000411	43.8	1	Female	Cerebrovascular disease	Pull method	Without	Liquid	Without	Without	Without	Without
6	45	20000412	41.6	1	Female	Dementia	Pull method	With	Liquid	Without	Without	With	Without
7	66	20000420	52	1	Male	Cerebrovascular disease	Pull method	With	Liquid	Without	Without	Without	Without
8	75	20000830	44.3	1	Male	Parkinson's disease	Pull method	With	Liquid	With	Without	Without	Without
9	81	20001024	57	1	Male	Cerebrovascular disease	Pull method	Without	Liquid	Without	Without	Without	Without
10	77	20010110	46.2	1	Male	Cerebrovascular disease	Pull method	With	Liquid	Without	Without	Without	Without
11	79	20010306	44	1	Male	Dementia	Pull method	With	Liquid	With	Without	Without	Without
12	60	20010530	46.7	1	Male	Cerebrovascular disease	Pull method	Without	Liquid	Without	Without	Without	Without
13	74	20010704	36.7	1	Female	Cerebrovascular disease	Pull method	With	Liquid	Without	Without	Without	Without
14	83	20010705	39.2	1	Female	Cerebrovascular disease	Pull method	Without	Liquid	Without	Without	Without	Without
15	73	20010711	40.3	1	Male	Cerebrovascular disease	Pull method	With	Liquid	With	Without	Without	Without
16	70	20010718	44	1	Male	Cerebrovascular disease	Pull method	Without	Liquid	Without	Without	Without	Without
17	92	20010823	49.5	1	Female	Cerebrovascular disease	Pull method	Without	Liquid	Without	Without	Without	Without
18	71	20010905	43.2	1	Female	Cerebrovascular disease	Pull method	Without	Liquid	Without	Without	Without	Without
19	67	20011002	47.2	1	Male	Cerebrovascular disease	Pull method	With	Liquid	Without	Without	With	Without
20	82	20011003	43.6	1	Female	Cerebrovascular disease	Pull method	Without	Liquid	Without	Without	Without	Without
21	74	20011120	49.8	1	Female	Cerebrovascular disease	Pull method	Without	Liquid	Without	Without	Without	Without
22	92	20020108	34.3	1	Male	Dementia	Pull method	Without	Liquid	With	Without	Without	Without
23	73	20020306	47.1	1	Female	Other	Pull method	Without	Liquid	Without	Without	With	Without
24	82	20020319	45.8	1	Female	Cerebrovascular disease	Pull method	Without	Liquid	Without	Without	With	Without
25	87	20020327	42.3	1	Male	Cerebrovascular disease	Pull method	Without	Liquid	Without	Without	Without	Without
26	85	20020501	44.7	1	Male	Cerebrovascular disease	Pull method	With	Liquid	With	Without	Without	With
27	93	20020521	47	1	Female	Cerebrovascular disease	Pull method	With	Liquid	Without	Without	Without	Without
28	76	20020612	48.8	1	Male	Cerebrovascular disease	Pull method	With	Liquid	With	Without	Without	With
29	78	20020618	48.1	1	Female	Cerebrovascular disease	Pull method	Without	Liquid	Without	Without	Without	Without
30	75	20020703	45.3	1	Male	Cerebrovascular disease	Pull method	With	Liquid	Without	Without	With	Without
31	83	20020717	49	1	Female	Cerebrovascular disease	Pull method	Without	Liquid	Without	Without	Without	Without
32	73	20020806	52	1	Male	Cerebrovascular disease	Pull method	With	Liquid	With	Without	Without	Without
33	94	20020813	38	1	Female	Cerebrovascular disease	Pull method	Without	Liquid	Without	Without	Without	Without
34	58	20020821	54.5	1	Male	Cerebrovascular disease	Pull method	Without	Liquid	Without	Without	Without	Without
35	91	20020905	38.8	1	Male	Dementia	Pull method	Without	Liquid	Without	With	Without	Without
36	75	20020918	43	1	Female	Cerebrovascular disease	Pull method	With	Liquid	With	Without	Without	Without
37	83	20021002	53.2	1	Female	Cerebrovascular disease	Pull method	Without	Liquid	With	Without	Without	Without
38	72	20021120	32.4	1	Female	Cerebrovascular disease	Pull method	Without	Liquid	Without	Without	With	Without
39	90	20021126	44	1	Male	Cerebrovascular disease	Pull method	Without	Liquid	With	Without	Without	Without
40	81	20021203	43.8	1	Male	Cerebrovascular disease	Pull method	With	Liquid	Without	Without	With	Without
41	87	20021204	35.8	1	Female	Cerebrovascular disease	Pull method	Without	Liquid	Without	With	Without	Without
42	83	20021210	47.9	1	Male	Cerebrovascular disease	Pull method	Without	Liquid	Without	Without	With	Without
43	83	20021217	47.2	1	Female	Dementia	Pull method	With	Liquid	Without	Without	Without	Without
44	85	20021218	41.1	1	Female	Cerebrovascular disease	Pull method	With	Liquid	With	Without	Without	Without
45	70	20030121	45.9	1	Male	Cerebrovascular disease	Pull method	Without	Liquid	Without	Without	Without	Without
46	66	20030124	42.6	1	Female	Cerebrovascular disease	Pull method	With	Liquid	Without	Without	Without	Without
47	82	20030204	46.7	1	Male	Cerebrovascular disease	Pull method	Without	Liquid	Without	Without	Without	Without
48	63	20030206	47.4	1	Female	Cerebrovascular disease	Pull method	With	Liquid	With	Without	With	Without
49	76	20030218	43	1	Female	Parkinson's disease	Pull method	Without	Liquid	With	Without	Without	Without
50	97	20030219	42.9	1	Female	Cerebrovascular disease	Pull method	With	Liquid	Without	Without	Without	Without
51	78	20030227	29	1	Male	Dementia	Pull method	With	Liquid	Without	Without	With	Without
52	85	20030304	46.5	1	Female	Cerebrovascular disease	Pull method	Without	Liquid	Without	Without	Without	Without
53	96	20030318	40	1	Female	Cerebrovascular disease	Pull method	Without	Liquid	Without	Without	Without	Without
54	83	20030402	41.4	1	Female	Cerebrovascular disease	Pull method	With	Liquid	With	Without	Without	Without
55	82	20030415	58	1	Female	Dementia	Pull method	With	Liquid	With	Without	Without	Without
56	81	20030415	38.4	1	Female	Cerebrovascular disease	Pull method	With	Liquid	With	Without	Without	Without
57	75	20030430	48.5	1	Male	Cerebrovascular disease	Pull method	Without	Liquid	Without	Without	Without	Without
58	93	20030430	39.8	1	Female	Cerebrovascular disease	Pull method	With	Liquid	Without	Without	Without	Without
59	61	20030430	31.8	1	Female	Cerebrovascular disease	Pull method	Without	Liquid	Without	Without	Without	Without
60	71	20030513	46.4	1	Male	Cerebrovascular disease	Pull method	Without	Liquid	Without	Without	Without	Without
61	88	20030610	44.8	1	Female	Cerebrovascular disease	Pull method	Without	Liquid	Without	Without	Without	Without
62	72	20030701	44.5	1	Female	Cerebrovascular disease	Pull method	Without	Liquid	Without	Without	Without	Without
63	87	20030715	46.7	1	Male	Dementia	Pull method	With	Liquid	Without	Without	Without	Without
64	77	20030715	44.2	1	Male	Cerebrovascular disease	Pull method	Without	Liquid	Without	Without	Without	Without
65	63	20030716	44.1	1	Male	Cerebrovascular disease	Pull method	Without	Liquid	Without	Without	Without	Without
66	76	20030723	39	1	Female	Cerebrovascular disease	Pull method	Without	Liquid	Without	Without	With	Without
67	68	20030805	49.4	1	Female	Other	Pull method	With	Liquid	Without	Without	Without	Without
68	76	20030819	41.6	1	Female	Cerebrovascular disease	Pull method	With	Liquid	Without	Without	Without	Without
69	63	20030902	51.6	1	Female	Cerebrovascular disease	Pull method	With	Liquid	Without	Without	Without	Without
70	84	20030924	32.6	1	Male	Cerebrovascular disease	Pull method	Without	Liquid	Without	Without	Without	Without
71	39	20030930	61.4	1	Male	Other	Pull method	Without	Liquid	Without	Without	With	Without
72	78	20031001	35.6	1	Female	Cerebrovascular disease	Pull method	With	Liquid	With	Without	Without	Without
73	84	20031015	41.7	1	Female	Cerebrovascular disease	Pull method	With	Liquid	With	Without	Without	Without
74	74	20031029	37.1	1	Female	Dementia	Pull method	Without	Liquid	With	Without	Without	Without
75	87	20031104	37.9	1	Male	Dementia	Pull method	With	Liquid	Without	Without	Without	Without
76	70	20031105	51.9	1	Female	Cerebrovascular disease	Pull method	With	Liquid	Without	Without	With	Without
77	64	20031118	40.1	1	Female	Parkinson's disease	Pull method	Without	Liquid	Without	Without	With	Without
78	81	20031202	45.3	1	Female	Dementia	Pull method	Without	Liquid	Without	Without	With	Without
79	85	20031203	37.6	1	Female	Cerebrovascular disease	Pull method	Without	Liquid	With	Without	With	Without
80	81	20031209	40.4	1	Female	Dementia	Pull method	With	Liquid	Without	Without	Without	Without
81	71	20031210	37.5	1	Female	Dementia	Pull method	With	Liquid	Without	With	Without	Without
82	79	20031217	38.7	1	Male	Parkinson's disease	Pull method	Without	Liquid	With	Without	Without	Without
83	81	20040114	37.7	1	Female	Dementia	Pull method	Without	Liquid	Without	Without	Without	Without
84	76	20040127	37.9	1	Male	Cerebrovascular disease	Pull method	With	Liquid	Without	Without	Without	Without
85	52	20040128	30.2	1	Female	Other	Pull method	With	Liquid	Without	Without	Without	Without
86	93	20040218	34.8	1	Female	Cerebrovascular disease	Pull method	Without	Liquid	Without	Without	Without	Without
87	84	20040225	39.1	1	Female	Cerebrovascular disease	Pull method	With	Liquid	Without	Without	With	Without
88	73	20040225	43.3	1	Male	Cerebrovascular disease	Pull method	Without	Liquid	Without	Without	Without	Without
89	86	20040302	26.4	1	Male	Cerebrovascular disease	Pull method	Without	Liquid	Without	Without	With	Without
90	58	20040310	47.4	1	Male	Other	Pull method	With	Liquid	Without	Without	Without	Without
91	60	20040316	50.3	1	Male	Cerebrovascular disease	Pull method	Without	Liquid	Without	Without	With	Without
92	71	20040330	45.3	1	Male	Cerebrovascular disease	Pull method	Without	Liquid	Without	Without	With	Without
93	94	20040414	40.4	1	Female	Cerebrovascular disease	Pull method	With	Liquid	Without	Without	Without	Without
94	78	20040420	36.9	1	Male	Cerebrovascular disease	Pull method	Without	Liquid	Without	Without	Without	Without
95	94	20040422	34.1	1	Female	Cerebrovascular disease	Pull method	Without	Liquid	Without	Without	Without	Without
96	87	20040428	29.7	1	Female	Cerebrovascular disease	Pull method	With	Liquid	Without	With	With	Without
97	76	20040428	35.2	1	Male	Other	Pull method	Without	Liquid	With	Without	With	Without
98	83	20040511	36	1	Female	Parkinson's disease	Pull method	Without	Liquid	Without	Without	Without	Without
100	75	20040601	54.6	1	Male	Cerebrovascular disease	Pull method	With	Liquid	With	Without	Without	Without
101	82	20040608	43.1	1	Female	Cerebrovascular disease	Pull method	Without	Liquid	Without	Without	Without	Without
102	62	20040615	44.8	1	Male	Other	Pull method	With	Liquid	Without	Without	With	Without
103	83	20040616	41.9	1	Female	Cerebrovascular disease	Pull method	Without	Liquid	Without	Without	Without	Without
105	78	20040622	38.2	1	Male	Cerebrovascular disease	Pull method	With	Liquid	Without	Without	With	Without
106	95	20040623	34.7	1	Male	Cerebrovascular disease	Pull method	Without	Liquid	Without	Without	With	Without
107	58	20040623	34.9	1	Female	Other	Pull method	Without	Liquid	Without	Without	With	Without
108	63	20040630	45.2	1	Female	Cerebrovascular disease	Pull method	Without	Liquid	Without	Without	Without	Without
109	75	20040630	53.69	1	Female	Cerebrovascular disease	Pull method	With	Liquid	Without	Without	With	Without
110	62	20040706	42.9	1	Female	Cerebrovascular disease	Pull method	Without	Liquid	Without	Without	With	Without
111	71	20040721	50.8	1	Male	Cerebrovascular disease	Pull method	Without	Liquid	Without	Without	Without	Without
112	88	20040803	52.8	1	Female	Cerebrovascular disease	Pull method	Without	Liquid	Without	Without	Without	Without
113	82	20040811	46	1	Female	Cerebrovascular disease	Pull method	With	Liquid	Without	Without	Without	Without
114	74	20040817	30.4	1	Female	Other	Pull method	With	Liquid	Without	Without	With	Without
115	92	20040818	44.9	1	Female	Cerebrovascular disease	Pull method	Without	Liquid	Without	Without	Without	Without
116	80	20040831	43.6	1	Female	Cerebrovascular disease	Pull method	With	Liquid	Without	Without	Without	Without
117	71	20040914	45.6	1	Male	Cerebrovascular disease	Pull method	With	Liquid	Without	Without	Without	Without
118	70	20040915	57.7	1	Female	Cerebrovascular disease	Pull method	Without	Liquid	Without	Without	Without	Without
119	75	20040922	33.6	1	Male	Dementia	Pull method	Without	Liquid	Without	Without	With	Without
120	68	20040928	48.6	1	Male	Cerebrovascular disease	Pull method	Without	Liquid	With	Without	Without	Without
121	73	20041104	45	1	Male	Cerebrovascular disease	Pull method	Without	Liquid	Without	Without	Without	Without
122	73	20041124	46.3	1	Female	Cerebrovascular disease	Pull method	Without	Liquid	Without	Without	Without	Without
123	73	20041201	40.2	1	Female	Parkinson's disease	Pull method	With	Liquid	With	Without	Without	Without
124	75	20041214	51.2	1	Female	Cerebrovascular disease	Pull method	Without	Liquid	Without	Without	Without	Without
125	92	20041221	40.9	1	Female	Cerebrovascular disease	Pull method	Without	Liquid	Without	Without	With	Without
126	73	20041222	39	1	Male	Cerebrovascular disease	Pull method	Without	Liquid	Without	Without	With	Without
127	96	20050105	35.9	1	Female	Cerebrovascular disease	Pull method	Without	Liquid	Without	Without	With	Without
128	63	20050125	34.5	1	Male	Cerebrovascular disease	Pull method	Without	Liquid	Without	Without	Without	Without
129	72	20050126	51.2	1	Female	Other	Pull method	Without	Liquid	Without	Without	With	Without
130	88	20050216	41	1	Female	Cerebrovascular disease	Pull method	With	Liquid	With	Without	With	Without
131	95	20050302	23.6	1	Female	Cerebrovascular disease	Pull method	With	Liquid	Without	With	With	Without
132	61	20050315	48.5	1	Male	Cerebrovascular disease	Pull method	Without	Liquid	Without	Without	Without	Without
133	74	20050323	38.6	1	Female	Cerebrovascular disease	Pull method	With	Liquid	Without	Without	With	Without
134	76	20050330	44.9	1	Female	Cerebrovascular disease	Pull method	Without	Liquid	Without	Without	Without	Without
135	89	20050330	40.5	1	Female	Cerebrovascular disease	Pull method	With	Liquid	Without	Without	Without	Without
136	80	20050406	33.9	1	Male	Cerebrovascular disease	Pull method	Without	Liquid	With	With	With	Without
137	55	20050413	49	1	Male	Cerebrovascular disease	Pull method	Without	Liquid	Without	Without	Without	Without
138	83	20050420	37.8	1	Female	Dementia	Pull method	With	Liquid	With	Without	With	Without
139	82	20050420	43	1	Male	Cerebrovascular disease	Pull method	Without	Liquid	Without	Without	Without	Without
140	84	20050421	33.9	1	Male	Cerebrovascular disease	Pull method	With	Liquid	With	Without	Without	Without
141	78	20050426	46.8	1	Male	Cerebrovascular disease	Pull method	Without	Liquid	Without	Without	Without	Without
142	67	20050517	44.5	1	Female	Cerebrovascular disease	Pull method	With	Liquid	Without	With	Without	Without
143	94	20050518	40.3	1	Male	Cerebrovascular disease	Pull method	Without	Liquid	Without	Without	Without	Without
144	68	20050524	54.4	1	Male	Cerebrovascular disease	Pull method	Without	Liquid	Without	With	Without	Without
145	85	20050525	39.2	1	Female	Cerebrovascular disease	Pull method	With	Liquid	With	Without	Without	Without
146	85	20050601	38.5	1	Male	Cerebrovascular disease	Pull method	Without	Liquid	Without	Without	Without	Without
147	69	20050608	42.2	1	Male	Cerebrovascular disease	Pull method	With	Liquid	Without	Without	With	Without
148	72	20050614	36.4	1	Male	Cerebrovascular disease	Introducer method	With	Liquid	Without	Without	Without	Without
149	78	20050615	59.5	1	Male	Cerebrovascular disease	Pull method	With	Liquid	Without	Without	Without	Without
150	95	20050622	35.1	1	Female	Parkinson's disease	Pull method	With	Liquid	Without	Without	With	Without
151	83	20050628	43	1	Female	Cerebrovascular disease	Pull method	Without	Liquid	Without	Without	With	Without
175	70	20051102	44.6	2	Male	Cerebrovascular disease	Pull method	Without	Liquid	Without	Without	Without	Without
176	79	20051115	40.3	2	Female	Cerebrovascular disease	Pull method	With	Semi-solid	Without	Without	Without	Without
177	77	20051122	48.5	2	Female	Cerebrovascular disease	Introducer method	Without	Liquid	Without	Without	Without	Without
178	92	20051130	40.2	2	Male	Cerebrovascular disease	Introducer method	Without	Liquid	With	Without	With	Without
179	78	20051130	38.2	2	Male	Cerebrovascular disease	Pull method	Without	Liquid	Without	Without	With	Without
180	91	20051214	37.7	2	Female	Cerebrovascular disease	Pull method	With	Semi-solid	Without	Without	With	Without
181	71	20051214	36.9	2	Male	Other	Pull method	Without	Liquid	Without	Without	Without	Without
182	81	20051227	34.8	2	Female	Cerebrovascular disease	Introducer method	Without	Liquid	With	Without	Without	Without
183	102	20060111	39.8	2	Female	Cerebrovascular disease	Introducer method	With	Semi-solid	Without	Without	With	Without
184	86	20060111	39.1	2	Female	Cerebrovascular disease	Pull method	Without	Liquid	Without	Without	Without	Without
185	93	20060117	36.4	2	Female	Cerebrovascular disease	Pull method	Without	Liquid	Without	Without	Without	Without
186	90	20060125	33.9	2	Male	Cerebrovascular disease	Pull method	With	Semi-solid	With	Without	With	Without
187	91	20060221	36.4	2	Male	Cerebrovascular disease	Pull method	With	Semi-solid	Without	Without	Without	Without
189	60	20060308	40.7	2	Male	Other	Pull method	Without	Liquid	Without	Without	With	Without
191	70	20060322	40	2	Female	Other	Pull method	Without	Liquid	Without	Without	Without	Without
192	95	20060405	40.3	2	Female	Cerebrovascular disease	Pull method	Without	Liquid	Without	Without	Without	Without
194	84	20060412	36	2	Male	Cerebrovascular disease	Pull method	Without	Liquid	Without	Without	Without	Without
195	75	20060418	40.5	2	Female	Cerebrovascular disease	Introducer method	With	Semi-solid	Without	Without	With	Without
196	84	20060509	33.3	2	Male	Cerebrovascular disease	Pull method	Without	Liquid	Without	Without	Without	Without
197	77	20060516	49.7	2	Female	Other	Pull method	Without	Liquid	Without	Without	Without	Without
198	83	20060517	41.1	2	Male	Cerebrovascular disease	Introducer method	Without	Liquid	With	Without	Without	Without
199	75	20060523	37.9	2	Male	Other	Introducer method	Without	Liquid	Without	With	Without	Without
200	89	20060524	42.5	2	Female	Cerebrovascular disease	Introducer method	Without	Liquid	Without	Without	Without	Without
201	76	20060530	35.2	2	Female	Cerebrovascular disease	Introducer method	Without	Liquid	Without	Without	Without	Without
202	59	20060614	47.6	2	Male	Other	Introducer method	Without	Liquid	Without	Without	Without	Without
203	78	20060615	42.6	2	Male	Cerebrovascular disease	Introducer method	Without	Liquid	Without	Without	Without	Without
204	69	20060620	42.1	2	Male	Other	Introducer method	Without	Liquid	Without	Without	Without	Without
205	84	20060627	49.1	2	Female	Cerebrovascular disease	Pull method	Without	Liquid	Without	Without	Without	Without
206	49	20060628	37.8	2	Male	Other	Introducer method	Without	Liquid	Without	Without	Without	Without
207	75	20060704	44.8	2	Female	Other	Pull method	Without	Liquid	Without	Without	Without	Without
208	68	20060705	44.1	2	Male	Cerebrovascular disease	Pull method	Without	Liquid	Without	Without	With	Without
209	79	20060711	42.1	2	Male	Cerebrovascular disease	Introducer method	Without	Liquid	Without	Without	Without	Without
210	77	20060725	49.6	2	Female	Parkinson's disease	Pull method	With	Semi-solid	Without	Without	Without	Without
211	53	20060815	39.4	2	Male	Other	Introducer method	Without	Liquid	Without	Without	Without	Without
212	88	20060823	36.3	2	Female	Cerebrovascular disease	Introducer method	Without	Liquid	Without	Without	Without	Without
213	77	20060905	42.6	2	Female	Other	Introducer method	Without	Liquid	Without	Without	Without	Without
214	87	20060906	33.9	2	Female	Cerebrovascular disease	Introducer method	With	Semi-solid	Without	Without	Without	Without
215	87	20060906	45.8	2	Male	Cerebrovascular disease	Introducer method	Without	Liquid	Without	Without	Without	Without
216	81	20060913	46.9	2	Male	Cerebrovascular disease	Pull method	Without	Liquid	Without	Without	Without	Without
218	44	20060927	45.6	2	Male	Cerebrovascular disease	Introducer method	Without	Liquid	Without	Without	Without	Without
219	53	20061004	44.9	2	Male	Cerebrovascular disease	Pull method	Without	Liquid	Without	Without	Without	Without
220	74	20061011	32.6	2	Male	Parkinson's disease	Pull method	With	Semi-solid	Without	Without	With	Without
221	84	20061031	34.4	2	Female	Cerebrovascular disease	Pull method	With	Semi-solid	Without	Without	Without	Without
222	91	20061101	41	2	Female	Cerebrovascular disease	Introducer method	Without	Liquid	Without	Without	Without	Without
223	72	20061128	39.7	2	Male	Cerebrovascular disease	Pull method	Without	Liquid	Without	Without	Without	Without
224	65	20061129	38.3	2	Female	Cerebrovascular disease	Introducer method	Without	Liquid	Without	Without	Without	Without
225	88	20061212	46.3	2	Male	Cerebrovascular disease	Introducer method	Without	Liquid	Without	Without	Without	Without
226	87	20061213	36.3	2	Female	Other	Pull method	With	Semi-solid	Without	Without	Without	Without
227	65	20070110	47.7	2	Male	Other	Introducer method	Without	Liquid	Without	Without	Without	Without
228	78	20070116	54.5	2	Male	Cerebrovascular disease	Pull method	Without	Liquid	With	Without	Without	Without
229	70	20070131	42.7	2	Female	Other	Pull method	Without	Liquid	Without	Without	With	Without
230	58	20070213	39.8	2	Male	Dementia	Introducer method	Without	Liquid	Without	Without	Without	Without
231	92	20070214	44.8	2	Male	Cerebrovascular disease	Pull method	Without	Liquid	Without	Without	Without	Without
232	81	20070227	29.5	2	Male	Cerebrovascular disease	Introducer method	With	Semi-solid	Without	Without	Without	Without
233	80	20070228	37.4	2	Male	Cerebrovascular disease	Introducer method	Without	Liquid	Without	Without	Without	Without
235	76	20070327	40.6	2	Male	Cerebrovascular disease	Pull method	Without	Liquid	Without	Without	Without	Without
236	75	20070410	41.8	2	Female	Other	Introducer method	Without	Liquid	Without	Without	Without	Without
237	93	20070417	40.9	2	Female	Cerebrovascular disease	Pull method	Without	Liquid	Without	Without	Without	Without
238	79	20070418	36.4	2	Male	Cerebrovascular disease	Pull method	With	Semi-solid	Without	Without	With	Without
239	79	20070425	40.3	2	Female	Cerebrovascular disease	Pull method	With	Semi-solid	Without	Without	Without	Without
240	73	20070508	40.7	2	Male	Other	Pull method	Without	Liquid	Without	Without	Without	Without
241	86	20070515	38.8	2	Female	Cerebrovascular disease	Introducer method	With	Semi-solid	Without	Without	Without	Without
242	80	20070529	51.3	2	Female	Cerebrovascular disease	Pull method	With	Semi-solid	Without	Without	Without	Without
243	57	20070530	45.8	2	Male	Other	Pull method	Without	Liquid	Without	Without	Without	Without
423	79	20100413	41.3	3	Male	Cerebrovascular disease	Introducer method	Without	Semi-solid	Without	Without	Without	Without
424	84	20100427	38.6	3	Male	Cerebrovascular disease	Introducer method	Without	Semi-solid	Without	Without	Without	Without
425	83	20100428	41.3	3	Male	Dementia	Introducer method	With	Semi-solid	Without	Without	Without	Without
426	66	20100512	48.1	3	Male	Other	Introducer method	With	Semi-solid	Without	Without	Without	Without
427	76	20100601	44.2	3	Male	Cerebrovascular disease	Introducer method	Without	Semi-solid	Without	Without	Without	Without
428	76	20100608	37.8	3	Male	Cerebrovascular disease	Introducer method	With	Semi-solid	Without	Without	Without	Without
429	80	20100609	52.9	3	Female	Other	Introducer method	Without	Semi-solid	Without	Without	Without	Without
430	77	20100615	39.2	3	Male	Cerebrovascular disease	Introducer method	With	Semi-solid	Without	Without	Without	Without
432	80	20100616	41.1	3	Male	Cerebrovascular disease	Introducer method	Without	Semi-solid	Without	Without	Without	Without
433	79	20100623	48.6	3	Male	Cerebrovascular disease	Pull method	Without	Semi-solid	Without	Without	Without	Without
434	76	20100629	44.9	3	Male	Cerebrovascular disease	Introducer method	With	Semi-solid	Without	Without	Without	Without
435	77	20100713	39.5	3	Male	Cerebrovascular disease	Introducer method	Without	Semi-solid	Without	Without	With	Without
436	84	20100720	36.8	3	Female	Cerebrovascular disease	Introducer method	Without	Semi-solid	Without	Without	Without	Without
437	65	20100722	43.5	3	Female	Parkinson's disease	Introducer method	Without	Semi-solid	Without	Without	Without	Without
438	86	20100727	38.1	3	Female	Cerebrovascular disease	Introducer method	With	Semi-solid	Without	Without	Without	Without
439	75	20100804	35.5	3	Male	Cerebrovascular disease	Introducer method	Without	Semi-solid	Without	Without	Without	Without
440	72	20100804	50.3	3	Male	Cerebrovascular disease	Introducer method	Without	Semi-solid	Without	Without	Without	Without
441	72	20100811	43.4	3	Female	Cerebrovascular disease	Introducer method	Without	Semi-solid	Without	Without	Without	Without
442	71	20100817	44.8	3	Female	Cerebrovascular disease	Introducer method	Without	Semi-solid	Without	Without	Without	Without
443	83	20100818	43.8	3	Male	Cerebrovascular disease	Pull method	With	Semi-solid	With	Without	With	Without
444	79	20100824	42.1	3	Female	Cerebrovascular disease	Introducer method	With	Semi-solid	Without	Without	Without	Without
445	72	20100825	50.2	3	Male	Cerebrovascular disease	Introducer method	Without	Semi-solid	Without	Without	With	Without
446	88	20100901	40.9	3	Female	Cerebrovascular disease	Introducer method	With	Semi-solid	Without	Without	Without	Without
448	90	20100908	40.2	3	Female	Cerebrovascular disease	Introducer method	With	Semi-solid	Without	Without	Without	Without
449	88	20100914	30	3	Female	Cerebrovascular disease	Introducer method	Without	Semi-solid	Without	Without	Without	Without
450	89	20100915	30.5	3	Female	Cerebrovascular disease	Introducer method	With	Semi-solid	Without	Without	With	Without
451	79	20101005	41.4	3	Male	Cerebrovascular disease	Pull method	Without	Semi-solid	Without	Without	With	Without
452	83	20101012	34.9	3	Female	Cerebrovascular disease	Introducer method	With	Semi-solid	Without	Without	Without	Without
454	73	20101020	38.4	3	Female	Other	Introducer method	Without	Semi-solid	Without	Without	Without	Without
455	68	20101027	41.2	3	Female	Other	Introducer method	Without	Semi-solid	Without	Without	Without	Without
456	86	20101102	41.8	3	Female	Cerebrovascular disease	Pull method	Without	Semi-solid	Without	Without	Without	Without
457	81	20101102	48	3	Female	Cerebrovascular disease	Introducer method	Without	Semi-solid	Without	Without	With	Without
458	81	20101109	47.3	3	Female	Cerebrovascular disease	Introducer method	Without	Semi-solid	Without	Without	Without	Without
459	81	20101116	39.1	3	Female	Parkinson's disease	Introducer method	Without	Semi-solid	Without	Without	Without	Without
461	90	20101130	41.3	3	Female	Cerebrovascular disease	Introducer method	With	Semi-solid	Without	Without	Without	Without
462	82	20101201	33.9	3	Male	Cerebrovascular disease	Introducer method	Without	Semi-solid	Without	Without	Without	Without
463	77	20101214	32.3	3	Male	Cerebrovascular disease	Introducer method	Without	Semi-solid	With	Without	Without	Without
464	72	20101221	41.1	3	Female	Cerebrovascular disease	Introducer method	With	Semi-solid	Without	Without	Without	Without
465	75	20101221	45.2	3	Male	Cerebrovascular disease	Introducer method	Without	Semi-solid	Without	Without	Without	Without
466	40	20110105	48.9	3	Male	Cerebrovascular disease	Introducer method	Without	Semi-solid	Without	Without	Without	Without
467	77	20110107	40.8	3	Female	Other	Introducer method	Without	Semi-solid	Without	Without	Without	Without
469	79	20110112	47.9	3	Male	Cerebrovascular disease	Introducer method	With	Semi-solid	Without	Without	Without	Without
470	86	20110119	41.9	3	Male	Parkinson's disease	Introducer method	Without	Semi-solid	Without	Without	Without	Without
471	90	20110125	41.5	3	Male	Other	Introducer method	With	Semi-solid	Without	Without	With	Without
472	89	20110201	42	3	Female	Parkinson's disease	Introducer method	Without	Semi-solid	Without	Without	Without	Without
473	76	20110208	38.3	3	Male	Cerebrovascular disease	Introducer method	Without	Semi-solid	Without	Without	Without	Without
475	84	20110216	36.1	3	Female	Parkinson's disease	Introducer method	Without	Semi-solid	Without	Without	Without	Without
476	88	20110216	33.6	3	Male	Cerebrovascular disease	Introducer method	Without	Semi-solid	With	Without	Without	Without
478	88	20110302	40	3	Female	Cerebrovascular disease	Introducer method	With	Semi-solid	Without	Without	Without	Without
479	84	20110308	50.6	3	Female	Cerebrovascular disease	Introducer method	With	Semi-solid	Without	Without	Without	Without
480	91	20110315	48.7	3	Female	Cerebrovascular disease	Introducer method	Without	Semi-solid	Without	Without	Without	Without
481	79	20110330	33.2	3	Male	Cerebrovascular disease	Introducer method	Without	Semi-solid	Without	Without	Without	Without
482	62	20110413	35.8	3	Female	Parkinson's disease	Introducer method	Without	Semi-solid	With	Without	Without	Without
483	80	20110426	48.1	3	Male	Cerebrovascular disease	Introducer method	Without	Semi-solid	Without	Without	Without	Without
484	63	20110427	47.7	3	Male	Cerebrovascular disease	Introducer method	With	Semi-solid	Without	Without	Without	Without
485	87	20110511	39.6	3	Female	Cerebrovascular disease	Introducer method	With	Semi-solid	With	With	Without	Without
487	67	20110531	46.6	3	Male	Cerebrovascular disease	Introducer method	With	Semi-solid	Without	Without	Without	Without
488	64	20110608	42.8	3	Male	Other	Introducer method	Without	Semi-solid	Without	Without	Without	Without
489	82	20110614	45.5	3	Male	Cerebrovascular disease	Introducer method	With	Semi-solid	Without	Without	Without	Without
490	86	20110621	34	3	Male	Cerebrovascular disease	Introducer method	Without	Semi-solid	Without	Without	Without	Without
491	85	20110621	35.4	3	Male	Cerebrovascular disease	Introducer method	With	Semi-solid	Without	Without	Without	Without
492	61	20110622	47.1	3	Male	Cerebrovascular disease	Introducer method	Without	Semi-solid	Without	Without	Without	Without
493	87	20110628	34.2	3	Female	Cerebrovascular disease	Introducer method	With	Semi-solid	Without	Without	Without	Without
494	62	20110629	33.7	3	Male	Other	Introducer method	Without	Semi-solid	Without	Without	Without	Without
495	83	20110706	46.2	3	Female	Cerebrovascular disease	Introducer method	Without	Semi-solid	Without	Without	Without	Without
496	79	20110713	42	3	Male	Cerebrovascular disease	Introducer method	Without	Semi-solid	Without	Without	With	Without
498	82	20110726	51.4	3	Male	Other	Introducer method	Without	Semi-solid	Without	Without	Without	Without
499	58	20110810	41.1	3	Male	Other	Introducer method	Without	Semi-solid	Without	Without	Without	Without
500	49	20110824	40.7	3	Male	Other	Introducer method	Without	Semi-solid	Without	Without	Without	Without
501	89	20110829	41.9	3	Female	Cerebrovascular disease	Introducer method	With	Semi-solid	Without	Without	Without	Without
502	87	20110913	40.7	3	Female	Cerebrovascular disease	Introducer method	Without	Semi-solid	Without	Without	Without	Without
503	92	20110914	39.3	3	Female	Cerebrovascular disease	Introducer method	With	Semi-solid	Without	Without	Without	Without
504	47	20110921	45.1	3	Female	Cerebrovascular disease	Introducer method	Without	Semi-solid	Without	Without	Without	Without
505	62	20110928	46	3	Female	Cerebrovascular disease	Introducer method	With	Semi-solid	Without	Without	Without	Without
506	83	20111012	47.6	3	Male	Cerebrovascular disease	Introducer method	Without	Semi-solid	Without	Without	Without	Without
507	94	20111025	35.6	3	Female	Cerebrovascular disease	Introducer method	Without	Semi-solid	Without	Without	Without	Without
508	88	20111025	33	3	Female	Cerebrovascular disease	Introducer method	With	Semi-solid	Without	Without	Without	Without
509	80	20111026	40.6	3	Female	Parkinson's disease	Introducer method	Without	Semi-solid	Without	Without	With	Without
510	74	20111108	45.7	3	Female	Cerebrovascular disease	Introducer method	Without	Semi-solid	Without	Without	Without	Without
511	73	20111115	49.9	3	Male	Cerebrovascular disease	Pull method	With	Semi-solid	Without	Without	With	Without
512	80	20111122	43.4	3	Male	Cerebrovascular disease	Introducer method	With	Semi-solid	Without	Without	Without	Without
513	93	20111129	47.2	3	Female	Cerebrovascular disease	Introducer method	Without	Semi-solid	With	Without	Without	Without
514	61	20111130	33	3	Male	Other	Introducer method	Without	Semi-solid	With	Without	Without	Without
515	80	20111206	50.6	3	Female	Cerebrovascular disease	Introducer method	With	Semi-solid	Without	Without	Without	Without
517	67	20111213	43.2	3	Male	Cerebrovascular disease	Introducer method	Without	Semi-solid	Without	Without	Without	Without
518	68	20111220	53.7	3	Male	Cerebrovascular disease	Pull method	Without	Semi-solid	Without	Without	With	Without
519	59	20120117	46	3	Female	Other	Introducer method	Without	Semi-solid	Without	Without	Without	Without
520	69	20120131	37.5	3	Male	Cerebrovascular disease	Pull method	With	Semi-solid	Without	Without	Without	Without
521	78	20120207	47.2	3	Male	Cerebrovascular disease	Pull method	With	Semi-solid	Without	Without	Without	Without
522	73	20120222	42.9	3	Male	Cerebrovascular disease	Pull method	Without	Semi-solid	Without	Without	With	Without
523	80	20120228	41.4	3	Male	Cerebrovascular disease	Introducer method	Without	Semi-solid	Without	Without	Without	Without
524	89	20120220	33.4	3	Female	Cerebrovascular disease	Introducer method	Without	Semi-solid	Without	Without	Without	Without
525	81	20120307	46.3	3	Female	Other	Introducer method	Without	Semi-solid	Without	Without	Without	Without
526	90	20120313	47.3	3	Male	Cerebrovascular disease	Pull method	With	Semi-solid	Without	Without	Without	Without
527	75	20120327	44.4	3	Female	Other	Introducer method	Without	Semi-solid	Without	Without	Without	Without
528	88	20120403	33	3	Male	Cerebrovascular disease	Pull method	With	Semi-solid	Without	Without	Without	Without
529	88	20120403	30.7	3	Male	Parkinson's disease	Introducer method	With	Semi-solid	With	Without	Without	Without
530	79	20120404	44.8	3	Female	Cerebrovascular disease	Introducer method	Without	Semi-solid	Without	Without	Without	Without
531	82	20120417	35.9	3	Male	Parkinson's disease	Introducer method	With	Semi-solid	Without	Without	Without	Without
532	63	20120418	33	3	Male	Other	Introducer method	Without	Semi-solid	Without	Without	Without	Without
533	99	20120424	32.6	3	Female	Cerebrovascular disease	Introducer method	Without	Semi-solid	Without	Without	Without	Without
534	57	20120425	35.7	3	Female	Other	Introducer method	Without	Semi-solid	Without	Without	Without	Without
535	66	20120508	35.8	3	Male	Other	Introducer method	With	Semi-solid	Without	Without	Without	Without
536	93	20120516	40.9	3	Female	Cerebrovascular disease	Introducer method	With	Semi-solid	Without	Without	Without	Without
537	84	20120529	34.5	3	Female	Cerebrovascular disease	Introducer method	With	Semi-solid	Without	Without	With	Without
538	91	20120606	36.1	3	Female	Cerebrovascular disease	Introducer method	With	Semi-solid	Without	Without	With	Without
539	71	20120612	41.8	3	Male	Cerebrovascular disease	Introducer method	With	Semi-solid	Without	Without	Without	Without
541	70	20120613	38.1	3	Female	Cerebrovascular disease	Introducer method	With	Semi-solid	Without	Without	Without	Without
542	76	20120620	38.5	3	Male	Cerebrovascular disease	Introducer method	With	Semi-solid	Without	Without	Without	Without
543	69	20120626	44	3	Male	Cerebrovascular disease	Introducer method	Without	Semi-solid	Without	Without	Without	Without
544	88	20120709	42.8	3	Female	Cerebrovascular disease	Introducer method	With	Semi-solid	Without	Without	Without	Without
545	78	20120724	40.9	3	Male	Other	Introducer method	With	Semi-solid	Without	Without	Without	Without
546	68	20120731	47.5	3	Female	Cerebrovascular disease	Introducer method	With	Semi-solid	Without	Without	Without	Without
547	61	20120801	44.2	3	Male	Cerebrovascular disease	Introducer method	Without	Semi-solid	Without	Without	Without	Without
548	80	20120815	46.2	3	Female	Cerebrovascular disease	Introducer method	Without	Semi-solid	Without	Without	Without	Without
549	85	20120904	34.3	3	Male	Cerebrovascular disease	Introducer method	Without	Semi-solid	Without	Without	Without	Without
550	80	20120919	37.2	3	Male	Cerebrovascular disease	Introducer method	Without	Semi-solid	Without	Without	Without	Without
551	79	20120926	35.9	3	Female	Cerebrovascular disease	Introducer method	With	Semi-solid	With	Without	Without	Without
553	88	20121024	41.4	3	Male	Cerebrovascular disease	Introducer method	Without	Semi-solid	Without	Without	Without	Without
554	89	20121127	36	3	Female	Cerebrovascular disease	Introducer method	Without	Semi-solid	With	Without	Without	Without
555	81	20121204	37.7	3	Female	Cerebrovascular disease	Introducer method	Without	Semi-solid	Without	Without	Without	Without
556	60	20121205	43.1	3	Male	Cerebrovascular disease	Introducer method	Without	Semi-solid	Without	Without	Without	Without
557	85	20130108	38.7	3	Male	Cerebrovascular disease	Introducer method	Without	Semi-solid	Without	Without	Without	Without
558	59	20130123	45	3	Female	Cerebrovascular disease	Introducer method	Without	Semi-solid	Without	Without	Without	Without
560	85	20130205	35.4	3	Female	Cerebrovascular disease	Introducer method	With	Semi-solid	Without	With	With	Without
561	78	20130213	48.6	3	Male	Cerebrovascular disease	Pull method	Without	Semi-solid	Without	Without	With	Without
562	83	20130312	39	3	Female	Parkinson's disease	Introducer method	Without	Semi-solid	Without	Without	Without	Without
563	80	20130319	42.8	3	Male	Cerebrovascular disease	Pull method	With	Semi-solid	With	Without	Without	Without
564	83	20130327	37.1	3	Female	Dementia	Introducer method	Without	Semi-solid	Without	Without	Without	Without
565	83	20130403	39.9	3	Female	Cerebrovascular disease	Introducer method	Without	Semi-solid	With	Without	Without	Without
566	75	20130403	42.7	3	Male	Parkinson's disease	Introducer method	Without	Semi-solid	With	Without	Without	Without
567	82	20130410	42.8	3	Female	Cerebrovascular disease	Introducer method	Without	Semi-solid	Without	Without	Without	Without
568	83	20130417	45.7	3	Female	Dementia	Introducer method	With	Semi-solid	Without	Without	With	Without
569	62	20130501	40.5	3	Female	Cerebrovascular disease	Introducer method	Without	Semi-solid	With	With	With	Without
570	81	20130521	36.2	3	Male	Cerebrovascular disease	Introducer method	Without	Semi-solid	Without	Without	Without	Without
571	64	20130604	41.6	3	Male	Cerebrovascular disease	Introducer method	Without	Semi-solid	Without	Without	Without	Without
572	85	20130619	43	3	Female	Parkinson's disease	Introducer method	Without	Semi-solid	Without	Without	Without	Without
573	67	20130626	43	3	Male	Cerebrovascular disease	Introducer method	Without	Semi-solid	Without	Without	Without	Without
574	89	20130702	34.2	3	Male	Dementia	Pull method	Without	Semi-solid	Without	Without	With	Without
575	67	20130703	46.1	3	Male	Other	Introducer method	Without	Semi-solid	Without	Without	Without	Without
576	94	20130807	47.2	3	Male	Cerebrovascular disease	Introducer method	Without	Semi-solid	Without	Without	Without	Without
577	51	20130827	44.9	3	Female	Other	Introducer method	Without	Semi-solid	Without	Without	Without	Without
578	82	20131016	43.9	3	Male	Cerebrovascular disease	Pull method	Missing	Semi-solid	Without	Without	Without	Without
579	91	20131023	31.6	3	Male	Cerebrovascular disease	Introducer method	Without	Semi-solid	With	Without	Without	With
580	64	20131030	42.5	3	Male	Cerebrovascular disease	Introducer method	Without	Semi-solid	Without	Without	Without	Without
581	83	20131113	45.4	3	Male	Cerebrovascular disease	Introducer method	Without	Semi-solid	Without	Without	Without	Without
582	66	20131119	44	3	Male	Cerebrovascular disease	Introducer method	Without	Semi-solid	With	Without	Without	Without
583	91	20131127	39.1	3	Male	Cerebrovascular disease	Introducer method	Without	Semi-solid	Without	Without	Without	Without
584	85	20131203	35.9	3	Male	Cerebrovascular disease	Introducer method	With	Semi-solid	Without	Without	Without	Without
585	76	20131217	36.9	3	Male	Cerebrovascular disease	Pull method	Without	Semi-solid	Without	Without	Without	Without
586	89	20131225	44.9	3	Female	Cerebrovascular disease	Introducer method	With	Semi-solid	Without	Without	Without	Without
587	78	20140108	33.8	3	Male	Cerebrovascular disease	Pull method	Without	Semi-solid	Without	Without	Without	Without
588	43	20140115	46.6	3	Male	Other	Introducer method	With	Semi-solid	Without	Without	Without	Without
589	71	20140122	42.3	3	Male	Cerebrovascular disease	Introducer method	Without	Semi-solid	Without	Without	Without	Without
590	83	20140225	42.3	3	Female	Cerebrovascular disease	Introducer method	Without	Semi-solid	Without	Without	With	Without
591	60	20140305	45	3	Male	Dementia	Introducer method	Without	Semi-solid	Without	Without	Without	Without
592	74	20140318	36.9	3	Male	Cerebrovascular disease	Introducer method	With	Semi-solid	Without	Without	Without	Without
